# Supplementary material for: A systematic review and meta-analysis of compassion fatigue among healthcare professionals before and during COVID-19 in Sub-Saharan Africa
Source: PLOS Glob Public Health. 2024 Jun 21;4(6):e0003388. doi: 10.1371/journal.pgph.0003388 (PMC11192372; doi:10.1371/journal.pgph.0003388)
Supplement: S1 Data — (XLSX) [file pgph.0003388.s004.xlsx]

## Sheet: Data
First_author	Title	Year of pubication	Participants	Design	Region	Region	Period	Orignal sample size	Response_rate	Attained sample (N)	Prevalence (n)	Sampling	Age (years)	Gender, Female	Married	University Education	Instrument
Donald	Compassion Fatigue among Medical Workers at Kenyatta National Hospital (KNH), Nairobi, Kenya	2015	Health professionals	cross sectional	Kenya	East	Before	345	100	345	100	simple random	<30, 97	251	274	72	CFST
Mathias	Descriptive study of burnout, compassion fatigue and compassion satisfaction in undergraduate nursing students at a tertiary education institution in KwaZulu-Natal	2017	Nursing students	cross sectional	South Africa	South	Before	67	100	67	31	simple random	20-24, 57	54		67	ProQOL
Beatrice	Stress, burnout, and compassion fatigue of undergraduate nursing students at a public university during the COVID-19 pandemic	2021	Nursing students	cross sectional	South Africa	South	After	288	38	108	56	purposeful		102	26	108	ProQOL
Phindile	The Prevalence of Compassion Fatigue among Oncology Healthcare Professionals in Three Public Healthcare Facilities in Kwazulu-Natal, South Africa	2023	Health professionals	cross sectional	South Africa	South	After	120	61	73	41	census	39.2	59			ProQOL
Mohammed	Level of compassion fatigue and associated factors among nurses working at comprehensive specialized hospitals in northwest Amhara region, Ethiopia 2022	2022	Nurses	cross sectional	Ethiopia	East	After	423	97	410	298	simple random	24-34, 279	216	265	380	ProQOL
Wentzel	A survey of compassion satisfaction, burnout and compassion fatigue in nurses practicing in three oncology departments in Durban, South Africa	2017	nurses	cross sectional	South Africa	South	Before	104	80	83	65	purposeful	38.9	81	39		ProQOL
Amir	Prevalence and contextual factors associated with compassion fatigue among nurses in northern Uganda	2021	Nurses	cross sectional	Uganda	East	After	427	92.5	395	311	simple random		230	152	221	ProQOL
Amir	Frontline nurses' compassion fatigue and associated predictive factors during the second wave of COVID-19 in Kampala, Uganda	2022	Nurses	cross sectional	Uganda	East	After	409	96.6	395	311	simple random		230	152	221	ProQOL
Teresa	Burnout, compassion fatigue and compassion satisfaction among nurses in the context of maternal and perinatal deaths	2016	Nurses	cross sectional	South Africa	South	Before	83	100	83	71	convenience	32-49, 44	81	48	16	ProQOL
Addisu	Compassion Fatigue and Associated Factors among Health Care Providers in St. Paul’s Hospital Millennium Medical College Addis Ababa Ethiopia	2019	Health professionals	cross sectional	Ethiopia	South	Before	152	100	152	142	stratified	25-34, 77	79	38	144	ProQOL
Almaz	Prevalence of compassion fatigue and associated factors among nurses working in cancer centers of selected hospitals in Ethiopia.	2020	nurses	cross sectional	Ethiopia	South	After	250	92	230	216		24-34, 147	154		230
